# Supplementary material for: Validation of the French Smoking Cessation Motivation Scale with French Smokers Using a Mobile App for Smoking Cessation
Source: Eur J Investig Health Psychol Educ. 2022 Aug 19;12(8):1179–90. doi: 10.3390/ejihpe12080082 (PMC9407113; doi:10.3390/ejihpe12080082)
Supplement: Supplementary file 1 [file ejihpe-12-00082-s001.zip]

Archive with 1 entries (1 files):
- ejihpe-1821003-supplementary.pdf
